# Supplementary material for: Protein carbamylation is associated with increased mortality and CKD progression in patients with CKD: results from the EQUAL study
Source: Clin Kidney J. 2025 Oct 15;18(11):sfaf302. doi: 10.1093/ckj/sfaf302 (PMC12585524; doi:10.1093/ckj/sfaf302)
Supplement: sfaf302_Supplemental_Files [file sfaf302_supplemental_files.zip]

Archive with 2 entries (2 files):
- 435 Supplemental material.docx
- Supplemental material Revision.pdf
